# Supplementary material for: IFNα and β Mediated JCPyV Suppression through C/EBPβ-LIP Isoform
Source: Viruses. 2021 Sep 26;13(10):1937. doi: 10.3390/v13101937 (PMC8537971; doi:10.3390/v13101937)
Supplement: Supplementary file 1 [file viruses-13-01937-s001.zip]

Archive with 1 entries (1 files):
- viruses-1291265-supplementary.pdf
